# Supplementary material for: A gene expression atlas for different kinds of stress in the mouse brain
Source: Sci Data. 2020 Dec 16;7:437. doi: 10.1038/s41597-020-00772-z (PMC7744580; doi:10.1038/s41597-020-00772-z)
Supplement: Supplementary file 1 — Supplementary Table 1 [file 41597_2020_772_MOESM1_ESM.xlsx]

## Sheet: Sheet1
Supplementary Table 1: DEGs shared among 3 BioProjects
1110002L01Rik
1110032F04Rik
1700020I14Rik
3110035E14Rik
4930570G19Rik
4932418E24Rik
5730409E04Rik
9530091C08Rik
Abcb6
Acadvl
Ace
Acvr1c
Adamts10
Adamts2
Adcy8
Adora1
Adra2a
Aes
Agt
Aifm3
Akap2
Alas2
Aloxe3
Amy1
Ank1
Ankrd33b
Anln
Apeh
Apold1
Arhgef25
Arl4d
Arpp21
Arrdc2
Asb2
Asb4
Atxn1
AW551984
Blm
Bmp4
Bmp7
Bmyc
Bnip3
C130074G19Rik
C1ql2
Cabp1
Cacna1g
Canx
Capn3
Casp1
Cbll1
Cbln2
Cbln4
Cc2d1b
Ccdc108
Ccdc22
Cd82
Cdh24
Cdh4
Cdkl5
Cdkn1a
Cdr2
Cebpa
Celf4
Cep131
Cep162
Cers1
Cfap44
Cfh
Chrd
Ciart
Clic6
Cnp
Cobl
Col16a1
Col6a1
Col8a2
Cpne9
Crh
Crtac1
Crym
Csmd3
Ctgf
Ctla2a
Ctsh
Ctxn3
D630041G03Rik
Dcn
Dcx
Ddx39
Dgkg
Dmp1
Dnpep
Dpysl5
Dynlt1b
Dyrk1a
E130012A19Rik
Ece2
Ecel1
Efemp1
Egr2
Eif2ak2
Erbb3
Erbb4
Erdr1
Errfi1
Evi2a
Exph5
F930015N05Rik
Fa2h
Fah
Fam129b
Fam131b
Fam198b
Fam43a
Fam8a1
Fbln1
Fbn1
Fdxr
Fezf2
Fgd3
Fhod3
Filip1
Fosl2
Foxo1
Foxp1
Fxyd6
G3bp2
Gabrq
Gls2
Gm12992
Gm13889
Gm38666
Gm5643
Gpr165
Gpt
Gsg1l
Gsn
Hapln2
Hdac10
Heph
Hhatl
Hhip
Hist1h1e
Hmgb3
Hnrnpc
Hpcal1
Hspa1a
Hspa1b
Htr2c
Id1
Ier5
Ifi27
Igfbp6
Igfn1
Inf2
Ino80dos
Irf2
Irf9
Kcnh7
Kcnj13
Kcnk2
Kcnv1
Kctd8
Kif13b
Kitl
Klf2
Klf4
Lama1
Lama4
Lamb2
Lamc2
Lars2
Lingo3
Loxl3
Lpl
Lrg1
Lrrc10b
Lrrc45
Ltbp4
Lypd1
Malat1
Marcksl1
Mas1
Mbp
Me1
Med12
Meis2
Metrn
Mettl17
Mfn2
Mfsd12
Mme
Mpped1
Mrc2
Mus81
Myrf
Nav3
Ncam2
Necab3
Nefl
Nell1
Ngb
Nkain3
Nnat
Npas2
Npsr1
Nptx2
Npy2r
Nr2f2
Nr4a2
Nrgn
Nrxn1
Ntm
Nts
Nup85
Nxph3
Olfm1
Oprk1
P2ry1
P3h4
P4ha2
Pakap
Pank4
Pcdha10
Pcdha5
Pcdhac1
Pcdhga3
Pcdhga6
Pcdhgb1
Pcdhgb8
Pcp4
Pcp4l1
Pcyt2
Pde8a
Pebp1
Pfn1
Phactr1
Phka2
Pianp
Pkig
Plcd1
Pld1
Pld5
Plekhh1
Plp1
Plxdc1
Plxnb3
Pnpla7
Pou2f1
Ppia
Ppm1e
Ppp1r1b
Prelp
Prg4
Prkch
Prr18
Ptges3
Ptpn11
Ptpn3
Ptpru
Ptrf
Pvalb
Pygm
Rab3b
Rabepk
Rapgef3
Rasgef1c
Rasgrp1
Rasgrp2
Rasl10a
Rbfox1
Rbm10
Rhpn1
Rora
Rpl19
Rpl36
Rpl7a
Rps27rt
Rpusd3
Rreb1
Rrp9
Rsc1a1
Rsph4a
Ryr3
Samd4
Scd3
Scml4
Scube3
Sgk1
Sh3glb1
Shkbp1
Shroom2
Sik1
Six3
Slc13a3
Slc29a4
Slc47a1
Slc4a2
Slc5a3
Slc6a11
Slc9a2
Slco2a1
Smap1
Smpd4
Snrpd2
Sorbs2os
Sox18
Sox2
Sox9
Sparc
Sphk2
Sra1
Srgap1
Sst
Stxbp1
Stxbp2
Sult1a1
Sun2
Susd2
Syn1
Syt10
Syt2
Syt6
Szrd1
Tac2
Taf3
Tbl3
Tcf7l2
Tcirg1
Telo2
Tgfb2
Thada
Thsd7a
Tmem255a
Tmsb10
Tnfrsf25
Tpm2
Traf7
Trhr
Trim36
Tshz1
Tspan11
Tssc4
Ttc4
Ttr
U2af1l4
Uba3
Uba6
Ubb
Unc45a
Unc5d
Vash1
Vav2
Vps13c
Wdr90
Wnk4
Wnt9a
Xdh
Zbtb20
Zfp189
Zfp36l1
Zfp804a
Zfp950
Zic2
