# Supplementary material for: A gene expression atlas for different kinds of stress in the mouse brain
Source: Sci Data. 2020 Dec 16;7:437. doi: 10.1038/s41597-020-00772-z (PMC7744580; doi:10.1038/s41597-020-00772-z)
Supplement: Supplementary file 2 — Supplementary Table 2 [file 41597_2020_772_MOESM2_ESM.xlsx]

## Sheet: Foglio1
Supplementary Table 2: DEGs shared among 2 BioProjects
1110008P14Rik
1500015O10Rik
1700001L05Rik
1700003D09Rik
1700017B05Rik
2310036O22Rik
2310045N01Rik
2610316D01Rik
2900060B14Rik
2900092D14Rik
4430402I18Rik
4833439L19Rik
4930413G21Rik
4931408D14Rik
4933409K07Rik
6030419C18Rik
6530402F18Rik
6530403H02Rik
6820431F20Rik
9130221H12Rik
9330133O14Rik
A330102I10Rik
A730017C20Rik
A830018L16Rik
A930012L18Rik
Aacs
Aars2
Abca1
Abca4
Abca6
Abca8a
Abca8b
Abca9
Abcb8
Abcb9
Abcc10
Abcd4
Abhd16a
Abi3bp
Abtb2
Acaa1a
Acd
Acsl4
Acta2
Actr3b
Acvr2a
Adam11
Adam8
Adam9
Adamts1
Adamts3
Adamts4
Adamts9
Adamtsl2
Adamtsl3
Adap2
Adck3
Adck5
Adcy1
Adcy7
Adgre1
Adgrf5
Adgrg6
Adi1
Adm
Adnp
Adora2a
Adra1a
Adra1b
Adra1d
Adra2c
Aebp2
Aff2
Aga
Agbl4
Agk
Ahi1
Ahnak
AI197445
Akap5
Aldh1a1
Aldh1a2
Aldh1l1
Aldh4a1
Aldoart1
Alg1
Alg13
Alg2
Als2
Als2cl
Amdhd2
Amigo2
Anapc13
Ankrd13d
Ankrd44
Ankrd6
Anks1b
Anks3
Antxr1
Anxa11
Anxa2
Anxa3
Apba3
Apbb3
Apc
Apex1
Aqp1
Araf
Arap1
Arf5
Arfrp1
Arhgap10
Arhgap22
Arhgap4
Arhgap6
Arhgdig
Arhgef1
Arhgef10l
Arl10
Arl15
Ascl1
Asic4
Aspa
Atad3a
Atf3
Atg16l2
Atg2a
Atp13a1
Atp13a3
Atp13a4
Atp2b4
Atp5f1
Atp5g1
Atp5g2
Atp5k
Atp6v0c
Atp8a2
Atr
Atxn2l
Azin2
B230209E15Rik
B4galnt1
Bace2
Basp1
Baz1a
Bckdha
Bcl11a
Bcl2l1
Bdnf
Bex1
Bex2
Bex4
Bfsp2
Bicc1
Bmp3
Bok
Brinp1
Brms1
Brwd3
Bscl2
Bsn
Btbd7
C030023E24Rik
C1ql3
C1qtnf5
C230004F18Rik
C3ar1
Cacna2d2
Cacnb2
Cacnb4
Cacng2
Cacng5
Cadm1
Calb2
Calcr
Calcrl
Cald1
Camkv
Camta2
Cant1
Car10
Car13
Car14
Cars2
Cartpt
Casc4
Cbl
Cbln1
Cbr2
Cc2d2a
Ccbl1
Ccdc109b
Ccdc13
Ccdc173
Ccdc39
Ccdc40
Ccnd1
Cd163
Cd248
Cd4
Cd63
Cd81
Cd9
Cdan1
Cdh12
Cdh23
Cdk10
Cdk20
Cdkn1c
Cebpb
Cebpd
Cenpb
Cenpo
Cenpq
Cep152
Cep164
Cep192
Cep290
Cep350
Cep78
Cep85l
Cept1
Cfap45
Cfap70
Cfap74
Cflar
Cgnl1
Chchd1
Chgb
Chl1
Chrdl1
Chst11
Cit
Clcn2
Clcn3
Clcn5
Cldn1
Cldn5
Clec2d
Clec2l
Clip4
Clk1
Clk2-scamp3
Clmn
Clspn
Cnih3
Cnksr2
Cnn2
Cntfr
Cntn4
Cntn5
Cntn6
Cntnap3
Cntnap5a
Cntnap5b
Cntnap5c
Coch
Col11a1
Col12a1
Col18a1
Col1a2
Col23a1
Col4a1
Col4a2
Col5a1
Col5a2
Col6a2
Col6a4
Col8a1
Commd9
Cope
Cops2
Coq6
Coro2a
Coro6
Cox6c
Cox7c
Cox8b
Cp
Cpeb4
Cplx1
Cplx3
Cpne5
Cpne6
Cpne7
Cpsf1
Cpsf3l
Creld2
Crim1
Crispld2
Crlf2
Crocc
Cry1
Csdc2
Csmd2
Csrnp1
Ctage5
Ctc1
Cttn
Ctu2
Ctxn2
Cuedc2
Cul5
Cx3cr1
Cyb561d2
Cyba
Cyfip2
D030047H15Rik
D16Ertd472e
D19Bwg1357e
Daam2
Dab1
Dab2
Dact2
Dact3
Dag1
Dbndd1
Dbt
Dcaf11
Dclk1
Dclk2
Ddi2
Ddit4l
Ddn
Ddr1
Ddx41
Ddx49
Ddx54
Deaf1
Dgat1
Dgat2
Dgka
Dgkd
Dgkh
Dgki
Dhrsx
Dhx35
Diap2
Dio3
Dkk2
Dkkl1
Dlk1
Dlk2
Dlx1as
Dnah1
Dnah10
Dnah2
Dnah5
Dnah6
Dnah9
Dnajb2
Dnase1l2
Dnd1
Dock10
Dock7
Dok3
Dpagt1
Dpf2
Dph6
Dpp7
Dpy19l1
Dpy19l3
Dpy19l4
Dpy30
Dpyd
Dpysl2
Dpysl4
Drc7
Drd2
Dtd1
Dus2
Dus3l
Dync1i2
Dysf
E430025E21Rik
E4f1
Edc4
Edem2
Edil3
Eea1
Efcab6
Efhd2
Egr3
Eif2d
Eif2s2
Eif4a1
Eif4g2
Eif6
Elac2
Elavl4
Elmo1
Elmo2
Elmod1
Elof1
Elovl1
Eml6
Emx1
Engase
Enpp6
Enthd2
Epha2
Ephb4
Eps8l2
Erbb2ip
Ercc2
Erg
Erh
Ermn
Ern1
Esyt1
Etl4
Etohi1
Etv1
Evc
Exosc2
Exosc7
Eya1
Eya2
Fabp5
Fads6
Fam107a
Fam110b
Fam122a
Fam132a
Fam134c
Fam171a2
Fam177a
Fam196a
Fam216b
Fam219aos
Fam73a
Far1os
Farsa
Fat3
Fbln5
Fbxl16
Fbxw11
Fbxw17
Fbxw4
Fcgr2b
Fcgrt
Fdps
Fermt3
Fgf14
Fgfbp1
Fgfr1
Fhl2
Fibp
Fig4
Flna
Flnb
Flt3
Fmn1
Fmn2
Fmnl3
Fn1
Fnbp1
Fndc5
Fndc9
Foxj1
Foxo4
Foxo6
Foxp3
Foxred1
Frat1
Fsbp
Fuk
Fus
Fxyd5
Fxyd7
Fzd4
G530011O06Rik
Gab1
Gabarapl1
Gabarapl2
Gabpb2
Gabra4
Gabrb2
Gabrd
Gabrg1
Gabrg3
Gadd45g
Gal
Gale
Galk1
Galnt9
Gapdh
Garem
Gas7
Gbf1
Gbp2
Gcfc2
Get4
Gimap8
Git2
Gjb1
Gjb2
Gjb6
Gjc2
Gjc3
Gkap1
Gkn3
Gldc
Glra3
Glrx3
Glyctk
Gm13498
Gm15319
Gm15612
Gm17066
Gm20594
Gm20604
Gm2115
Gm28042
Gm38431
Gm5415
Gm608
Gm6182
Gm6251
Gm6654
Gm7120
Gm973
Gmppa
Gnal
Gnao1
Gng4
Gng5
Gng7
Gnl3l
Golga7b
Golph3
Gpcpd1
Gpd1
Gpm6b
Gpr180
Gpr26
Gpr27
Gpr37
Gpr6
Gpx3
Gpx4
Grb10
Grb2
Greb1l
Grid2
Grin1os
Grin2a
Grin3a
Grip2
Grm2
Grp
Gsdmd
Gsta4
Gtf2h3
Gtf3c2
Gtpbp6
Gt(ROSA)26Sor
H2afx
H2afz
H2-D1
Hadhb
Hap1
Hba-a2
Hbb-b1
Hbb-bs
Hcfc1r1
Hdac9
Hdc
Hexdc
Heyl
Hfm1
Hif3a
Hist1h1c
Hist1h2be
Hivep1
Hlf
Hmbox1
Hmga1
Hmga1-rs1
Hnrnpa1
Hnrnpab
Homer2
Homer3
Hopx
Hs3st2
Hspa8
Hspb8
Htr1a
Icosl
Id2
Id3
Id4
Ide
Idh2
Ier5l
Ifitm3
Ift172
Igfbp5
Igsf1
Igsf10
Il11ra1
Il17d
Il6ra
Ilvbl
Immp1l
Impdh2
Inpp5k
Inppl1
Insc
Insm1
Ints3
Ipcef1
Ipo13
Ipo4
Iqcg
Iqgap1
Irf1
Irf2bpl
Irs2
Iscu
Isoc2a
Itga1
Itga10
Itga4
Itga7
Itgb4
Itih2
Itm2c
Itpkb
Ivd
Izumo4
Jazf1
Jdp2
Jmjd8
Jpx
Kantr
Katnb1
Kcna4
Kcnab3
Kcnc3
Kcnc4
Kcng1
Kcnj16
Kcnj9
Kcnn1
Kcnq3
Kcnt1
Kctd16
Khdrbs1
Khk
Kif21b
Kif7
Kl
Klf12
Klf5
Klhl17
Klhl34
Klk6
Klk8
Kmt2b
Kmt2e
Kptn
L1cam
L3mbtl1
Lactb2
Lama2
Lamb3
Lamc3
Lclat1
Ldha
Leng8
Lepr
Lgi3
Lhfp
Lhx8
Lime1
Lmbr1l
Lmo3
Lmo4
Lnp
Lnpep
Lonp1
Lpar1
Lrfn4
Lrig1
Lrp1b
Lrrc16b
Lrrc23
Lrrc4b
Lrrc4c
Lrrc8d
Lrrk1
Lrwd1
Lsm12
Lsm7
Lsm8
Ly6h
Lyar
Lynx1
Lyve1
Lzts2
Mab21l1
Maf
Mafk
mag
Mal2
Man1a
Map3k3
Map6
Mapk11
Mapk8
Mapk9
March2
Marcks
Masp1
Mast1
Mast4
Matn2
Matn4
Max
Mbd6
Mbnl1
Mbnl2
Mcam
Mccc1
Mcm5
Mcrs1
Mctp2
Mcur1
Mdga1
Mdn1
Mecp2
Meis3
Mgp
Miat
Midn
Mier2
Mif
Miip
Mir1906-2
Mir6236
Mir8114
Mms19
Mns1
Mob1b
Mob3b
Mog
Mok
Mospd2
Mphosph6
Mphosph9
Mpnd
Mpp4
Mppe1
Mpped2
Mrc1
Mrgpre
Mroh1
Mrpl13
Mrpl21
Mrpl28
Mrps12
Mrps15
Mrps9
Mrto4
Msmo1
Msto1
Mt2
Mta1
Mtcl1
Mterf3
Mtg2
Mtmr14
Mttp
Mvb12a
Mvd
Mvk
Myadm
Myh11
Myh14
Myl6
Myo16
Myo19
Myo1c
Myo1d
Myo5c
Myo9b
Myoc
Myom1
N4bp2
Nadsyn1
Naga
Nagk
Nap1l2
Nap1l5
Naprt
Nat9
Nbas
Nbeal2
Nbl1
Ncapd2
Ncaph2
Nckap5l
Ncoa6
Ndc1
Nde1
Ndn
Ndst2
Ndst4
Ndufa12
Ndufb6
Nefh
Nefm
Nek10
Nes
Neurl4
Neurod6
Nfix
Ngdn
Ngef
Ngfrap1
Ninl
Nkain1
Nktr
Nkx6-2
Nle1
Nlgn2
Nlk
Nlrp5-ps
Nme7
Nop14
Nop2
Nos3
Nova2
Nphp3
Npm1
Npr2
Npr3
Nptx1
Nr1h3
Nr2c2ap
Nrbp1
Nrep
Nrg1
Nrip1
Nrn1
Nrp2
Nsa2
Nsg1
Nsun7
Nt5e
Ntan1
Nthl1
Ntn3
Nubp1
Nup205
Nwd2
Nyap1
Nyap2
Nynrin
Oaz1
Obscn
Ogdhl
Ogn
Onecut2
Opalin
Opcml
Oplah
Ormdl3
Os9
Osbp2
Osgep
Oxr1
Pa2g4
Padi2
Pald1
Pan2
Papln
Parm1
Pars2
Pask
Pcbp3
Pcdh11x
Pcdh17
Pcdh7
Pcdha11
Pcdha2
Pcdha6
Pcdha7-g
Pcdha9
Pcdhga11
Pcdhga4
Pcdhga8
Pcdhgb2
Pcdhgb7
Pcdhgc5
Pclo
Pcolce2
Pcsk1n
Pcsk2
Pcsk5
Pcx
Pdcd2l
Pde11a
Pde1b
Pde4a
Pde6d
Pde9a
Pdia4
Pdlim4
Pdpr
Pdss1
Pdzrn3
Penk
Pepd
Per1
Pex16
Pex5
Pfkfb4
Pgam2
Pgam5
Pgm2
Phgdh
Phka1
Phlda1
Phldb1
Phyhd1
Pigp
Pigs
Pih1d1
Pik3c2b
Pim3
Pip5k1b
Pip5kl1
Pisd-ps3
Pitrm1
Pkp2
Pla2g4e
Plcb4
Plch2
Plcxd2
Plekhg4
Plin2
Plin4
Plk3
Plk5
Pllp
Pln
Plod3
Plrg1
Plxna1
Plxna3
Plxnb2
Plxnc1
Pmepa1
Pnck
Pnkp
Pnrc1
Poll
Polq
Polr2h
Polr2k
Polr3a
Pomgnt1
Pomt1
Pou3f1
Ppil3
Ppp1cc
Ppp1r14a
Ppp1r14b
Ppp1r15a
Ppp1r9b
Ppp4r1
Ppwd1
Prcp
Prdm2
Prdx1
Prkcd
Prkcg
Prkcq
Prlr
Prodh
Prom1
Pros1
Prox1
Prr36
Prrc2c
Prrt1
Prrt2
Prss12
Prss23
Psd
Psd2
Psma2
Psma5
Psmb3
Psmd13
Psme2
Psmg1
Psmg2
Ptger1
Ptk7
Ptma
Ptms
Ptpn23
Ptpn4
Ptpn6
Ptprb
Ptprd
Pura
Pvrl1
Pwp2
Pwwp2a
Pygl
Pygo1
Qars
Qtrt1
Rab11fip1
Rab11fip2
Rab34
Rab40b
Rab5c
Rab9b
Rabep2
Rabggta
Ranbp17
Rangrf
Rarb
Rarres2
Rasal1
Rasal2
Rasd1
Rasd2
Rassf10
Rassf4
Rbm3
Rbm47
Rec8
Reep5
Reln
Resp18
Rgcc
Rgl2
Rgs17
Rgs5
Rgs9
Rhou
Rmdn1
Rmrp
Rnf123
Rnf150
Rnf25
Rnf31
Rnf8
Rnh1
Rnu12
Robo1
Rorb
Rpa1
Rpain
Rpl10
Rpl10a
Rpl12
Rpl13
Rpl22l1
Rpl23
Rpl29
Rpl3
Rpl34
Rpl35a
Rpl37a
Rpl5
Rpl7
Rpl9
Rplp0
Rplp1
Rplp2
Rplp2-ps1
Rpph1
Rprm
Rps21
Rps23
Rps25
Rps6
Rps6kb2
Rps7
Rps8
Rpsa
Rsph1
Rspo3
Rtel1
Rtfdc1
Rtn1
Rtn3
Rtn4rl2
Ruvbl1
Rxfp1
Ryr1
Sall1
Samd5
Sap130
Sap25
Sardh
Sarm1
Scaf4
Scand1
Scarb1
Scn1b
Scn2b
Scn5a
Scrib
Scrt2
Sdf4
Sdhd
Sdk1
Sec14l5
Sec24d
Sec61b
Sec62
Selenbp1
Sema3c
Sema3d
Sema5b
Sema6a
Senp1
Senp7
Sepp1
Sept10
Sept4
Sept6
Serpinb1a
Serpinh1
Serpini1
Sertad4
Sesn3
set
Sfi1
Sfmbt2
Sft2d1
Sgcd
Sgpp2
Sgsm3
Sh2d5
Sh3gl2
Sh3rf1
Shank2
Shmt1
Shq1
Sidt1
Sik2
Sil1
Sim1
Sirt5
Skiv2l
Sla
Slc16a11
Slc16a2
Slc17a7
Slc18b1
Slc22a8
Slc24a2
Slc25a10
Slc25a18
Slc25a26
Slc25a38
Slc26a10
Slc26a6
Slc26a8
Slc27a3
Slc29a1
Slc2a1
Slc2a6
Slc35d3
Slc35f1
Slc35f3
Slc37a1
Slc39a14
Slc39a2
Slc44a5
Slc5a7
Slc6a13
Slc6a7
Slc7a1
Slc7a11
Slc7a3
Slc8b1
Slc9a7
Slco2b1
Slfn5
Slit1
Slit3
Slitrk1
Slitrk5
Smarca5-ps
Smarcd2
Smim3
Smug1
Snap25
Snap91
Snapc4
Sned1
Snrnp25
Snrpc
Snrpd1
Sntg2
Snx17
Snx3
Snx8
Sobp
Sod3
Son
Sorbs3
Sostdc1
Sowaha
Sox8
Sp9
Spag5
Spef2
Sphkap
Sppl2b
Spr
Spred3
Spsb4
Srpk3
Srpr
Srrm1
Srrm2
Srrm4os
Ssbp3
Ssbp4
Sspo
Sstr2
Sstr4
Ssu72
St18
St3gal4
St6galnac6
St8sia3
Stac2
Stard3
Stk19
Stk32c
Stk36
Stmn2
Stra6
Strbp
Strip2
Stx1a
Supt4a
Suv420h2
Sv2b
Svep1
Syt12
Syt13
Syt17
Syt9
Szt2
Taf1c
Tagln3
Tap2
Tardbp
Tas1r3
Tbc1d7
Tbca
Tbcd
Tbce
Tbk1
Tbxas1
Tcea1
Tceal5
Tceal6
Tcerg1l
Tcf3
Tcf4
Tdrd5
Tecpr1
Tekt5
Tenm2
Tenm3
Tet2
Tfap2b
Tgfa
Tgfbr3
Tgm2
Thbs2
Thbs3
Thop1
Tia1
Tjap1
Tkfc
Tle1
Tle2
Tll1
Tln1
Tm6sf2
Tm7sf2
Tma7
Tmbim6
Tmed1
Tmed9
Tmem121
Tmem130
Tmem131
Tmem141
Tmem151b
Tmem160
Tmem191c
Tmem200a
Tmem215
Tmem219
Tmem33
Tmem88b
Tmem9
Tmem98
Tmod1
Tns1
Tob2
Tomm6
Tonsl
Top3a
Tox2
Tpgs1
Tpk1
Tppp3
Trf
Trim59
Trim8
Trip11
Trmt13
Trmt61a
Trmu
Trnau1ap
Trp53
Trp53bp2
Trp53inp2
Trpc5
Trpm2
Trpm3
Tsc2
Tshz3
Tspan2
Tspan7
Tsta3
Ttc13
Ttc14
Ttc21a
Tubb2b
Tubb3
Tubb4b
Tubg2
Tubgcp2
Tug1
Tulp3
Txnip
Txnrd2
Tyk2
U2surp
Uaca
Uba52
Ubap1l
Ube2d1
Ube2e1
Ube2l6
Ube2ql1
Ube2v1
Ube3a
Ubl7
Ubqln2
Ubr4
Ubxn11
Uck1
Uckl1
Uggt2
Ugt8a
Ulk1
Unc119
Uqcrb
Urgcp
Urod
Uros
Usp2
Usp21
Usp24
Usp28
Utp20
Uvssa
Vamp2
Vamp8
Vars2
Vasp
Vat1l
Vdac3
Vgll3
Vipr2
Vps16
Vps25
Vps33b
Vps37d
Vps72
Vps8
Vsnl1
Vwc2l
Wasf1
Wasf2
Wash1
Wbp11
Wbscr16
Wdr17
Wdr3
Wdr34
Wdr54
Wdr6
Wdr74
Wdr8
Wdr83os
Wee1
Wfikkn2
Wnt7b
Xab2
Xpo4
Xrn1
Ywhae
Ywhaz
Zbed5
Zbed6
Zbtb16
Zbtb18
Zbtb7b
Zcchc12
Zdbf2
Zdhhc16
Zdhhc9
Zeb2
Zfhx2os
Zfp318
Zfp385a
Zfp385b
Zfp414
Zfp57
Zfp703
Zfp781
Zfp865
Zfr
Zfyve19
Zfyve26
Zhx2
Zic1
Zmat3
Znhit2
Zufsp
Zwilch
