# Supplementary material for: A gene expression atlas for different kinds of stress in the mouse brain
Source: Sci Data. 2020 Dec 16;7:437. doi: 10.1038/s41597-020-00772-z (PMC7744580; doi:10.1038/s41597-020-00772-z)
Supplement: Supplementary file 3 — Supplementary Table 3 [file 41597_2020_772_MOESM3_ESM.xlsx]

## Sheet: Foglio1
Supplementary Table 3: DEGs shared among at least 3 BioProjects using social defeat
1110032F04Rik
4932418E24Rik
Acer2
Adra2a
Ahsa2
Apod
Arhgef25
Arpp21
Atxn1
AW551984
Bcas1
C4b
Cabp1
Cacna1g
Cbln2
Cdr1
Cmip
Cnp
Col11a2
Col9a3
Dcn
Ddit4
Dgkk
Dock5
Dusp1
Ecel1
Efemp1
Enpp2
Etnppl
Fa2h
Fmod
Gabrq
Gsn
Hhatl
Hhip
Htr2a
Htr2c
Igfbp2
Islr2
Itih3
Lamb2
Lrg1
Magel2
Mal
Mbp
Mef2c
Meis2
Mobp
Mpped1
Nefl
Nfkbia
Ngb
Nptxr
Nr2f2
Nrgn
Nrxn1
Nxph3
Olfm1
Pafah1b3
Pcdha12
Pcdha1
Pcdhga6
Pcp4
Peg10
Pisd
Pisd-ps1
Plekhh1
Plp1
Ppm1e
Prelp
Ptpn3
Pvalb
Rpl21
Rpl30
Rps27
Rtn4r
Scamp3
Six3
Slc13a3
Stab1
Sun2
Syn1
Tac1
Tac2
Taf3
Tcf7l2
Tmem158
Tmem254a
Trim36
Tsc22d3
Tshz2
Tspan11
Unc13c
Vash1
Vwa5b1
Vwf
Wnk4
Zim1
Arhgap36
Baiap3
Cck
Cldn11
Fam163b
Grin2b
Igf2
Irs4
Megf6
Otof
Ptgds
Rn45s
Robo3
Scn4b
Slc13a4
