# Supplementary material for: A gene expression atlas for different kinds of stress in the mouse brain
Source: Sci Data. 2020 Dec 16;7:437. doi: 10.1038/s41597-020-00772-z (PMC7744580; doi:10.1038/s41597-020-00772-z)
Supplement: Supplementary file 4 — Supplementary Table 4 [file 41597_2020_772_MOESM4_ESM.xlsx]

## Sheet: Foglio1
Supplementary Table 4: Hippocampus: DEGs shared among 2 BioProjects
1500015O10Rik
Acer2
Adcy8
Adra1d
Adra2c
Akap2
Alas2
Anxa11
Apba3
Apod
Apold1
Aqp1
Arc
Arhgap36
Arl4d
Arpp21
Arrdc2
Atf3
Atp2b4
Bcl11a
Bmyc
Btg2
C1qtnf5
Cacnb4
Camkv
Canx
Casp1
Cbll1
Cbln1
Cbln4
Cdh24
Cdh4
Cdr1
Cldn1
Clic6
Col11a2
Cox8b
Crocc
Ctla2a
Cttn
Cyr61
Ddit4
Ddit4l
Deptor
Dio2
Dlk2
Dnah2
Dnah6
Efemp1
Egr2
Egr4
Elmo1
Enpp2
Errfi1
Esyt1
Etv1
Fhod3
Fmod
Fosb
Gabra4
Gm13889
Gm20605
Gm2115
Gm6182
Gpr88
Grin3a
Gsg1l
H2-D1
Hapln2
Hivep1
Hlf
Hspa1b
Htr2c
Ier2
Ier5l
Igfbp2
Igfbp5
Igfbp6
Kcnc3
Kitl
Kl
Klf2
Klf4
Klk8
Lamc2
Ldhd
Lrfn4
Lrrc10b
Ltbp4
Mafk
Metrn
Mfsd12
Mgst3
Mrps12
Nckap5l
Necab1
Nfkbia
Npas4
Npy2r
Nr2f2
Nr4a1
Nrep
Nxph3
Pcdh11x
Pcdha1
Pcdhgb1
Peg10
Pim3
Pln
Plxdc1
Plxna1
Ppia
Prdx6
Prkcg
Prox1
Prrt1
Psd
Rgs17
Rhpn1
Rnf8-cmtr1
Robo3
Rpl21
Rpl36
Rps27a
Rpusd3
Rtn4r
Scand1
Sh3glb1
Sik1
Slc13a3
Slc13a4
Slc16a11
Slc2a1
Slc35f1
Slc4a2
Sox18
Sparc
Ssbp4
Stxbp1
Syt9
Tacr3
Tgfb2
Tmem121
Tmem191c
Tob2
Tppp3
Trib1
Tshz3
Ttr
Tubb3
U2surp
Vps37d
Vwc2l
Vwf
Zbed5
Zbtb20
Zfp318
Zfp781
Znhit2
