# Supplementary material for: A gene expression atlas for different kinds of stress in the mouse brain
Source: Sci Data. 2020 Dec 16;7:437. doi: 10.1038/s41597-020-00772-z (PMC7744580; doi:10.1038/s41597-020-00772-z)
Supplement: Supplementary file 5 — Supplementary Table 5 [file 41597_2020_772_MOESM5_ESM.xlsx]

## Sheet: Foglio1
Supplementary Table 5: Prefrontal Cortex: DEGs shared among 2 BioProjects
4930570G19Rik
Abca9
Ace
Adam9
Adamts4
Adamtsl3
Adap2
Ahsa2
Aldoart1
Als2
Apod
Asb2
Aspa
Atp5g1
Atxn1
Bace2
Bcas1
Bex1
Bex4
Bicc1
Bmp1
Bmp4
Bmp7
C4b
Car13
Ccdc108
Cd248
Cd9
Cebpa
Cept1
Cfap44
Cfh
Ciart
Cmip
Cnn2
Cnp
Cntn6
Col11a2
Col1a2
Col5a1
Col6a2
Cpne9
Ctsh
Cyr61
Dbndd1
Ddr1
Dnah5
Dnah9
Dnpep
Dpysl5
Dusp6
Dynlt1b
Dyrk1a
Dysf
Efcab6
Egr4
Eif2ak2
Eif2s2
Elmo2
Enpp6
Erbb2ip
Ermn
Ern1
Evi2a
Eya2
Fam131b
Fam219aos
Fn1
Fos
Fosl2
Fus
G3bp2
G530011O06Rik
Gabpb2
Gdf1
Gjc2
Gjc3
Gm15319
Gm20604
Gm6251
Gm973
Gpr37
Grin2b
Gsdmd
Gsn
Heph
Hist1h2be
Hmgb3
Id1
Ide
Ier2
Ifitm3
Igf2
Il6ra
Immp1l
Inf2
Itga1
Itih2
Junb
Khdrbs1
Kif13b
Lama1
Lama2
Lama4
Lamc3
Lclat1
Lpar1
Lrg1
Lrrk1
Lsm8
Mag
Mal
Mbp
Mcam
Me1
Mfn2
Mir1906-2
Mobp
Mog
Mpp4
Myom1
Nfix
Nfkbia
Nlrp5-ps
Nnat
Npas4
Nptx2
Nr4a1
Nr4a2
Nr4a3
Opalin
Otof
P2ry1
Pakap
Pcdha11
Pcdhac1
Pcdhga5
Pcdhgb8
Pcsk5
Pik3r1
Pkig
Pld1
Plekhh1
Pllp
Plxnb3
Prg4
Prkcd
Prkch
Prkcq
Prr18
Ptpn11
Ptpru
Ptrf
Pura
Pvalb
Rbm3
Rreb1
Rsc1a1
Ryr3
Sarm1
Scn4b
Sec61b
Serpinb1a
Set
Shroom2
Sla
Slc18b1
Slco2a1
Slit1
Smpd4
Snrpc
Snrpd1
Spp1
St18
Stab1
Stox2
Strip2
Sult1a1
Tac1
Tardbp
Tekt5
Tfap2b
Thbd
Tmem88b
Tpm2
Traf7
Trf
Trib1
Tspan2
Uaca
Uba3
Uba52
Ubxn11
Ucp2
Ugt8a
Ulk1
Uqcrb
Vav2
Vps72
Vwa5b1
Zfp189
Zfp36l1
Zfp950
Zic1
