# Supplementary material for: A gene expression atlas for different kinds of stress in the mouse brain
Source: Sci Data. 2020 Dec 16;7:437. doi: 10.1038/s41597-020-00772-z (PMC7744580; doi:10.1038/s41597-020-00772-z)
Supplement: Supplementary file 6 — Supplementary Table 6 [file 41597_2020_772_MOESM6_ESM.xlsx]

## Sheet: Foglio1
Supplementary Table 6: Bed Nucleus Stria Terminalis: DEGs not shared
0610007P14Rik
1110002L01Rik
1110032F04Rik
1700030J22Rik
1700086L19Rik
2310036O22Rik
2510002D24Rik
2610316D01Rik
2900060B14Rik
2900092D14Rik
4930404I05Rik
4930413G21Rik
4932416H05Rik
4932418E24Rik
5730409E04Rik
6530403H02Rik
6720489N17Rik
8030451O07Rik
9130024F11Rik
9530091C08Rik
A230057D06Rik
A730017C20Rik
A930012L18Rik
Abca2
Abca3
Abca6
Abca7
Abca8a
Abcb6
Abcc10
Abcc5
Abcd4
Abhd12b
Abl2
Acadvl
Acan
Actb
Acvr2a
Adam8
Adamts10
Adamts15
Adamts9
Adamtsl4
Adar
Adcy6
Adcy7
Adm
Adnp
Adra1b
Adra1d
Agbl5
Agrn
Ahi1
Ahsa2
Aifm3
Akap8l
Alcam
Aldh1a1
Alg13
Alg2
Alkbh5
Als2cl
Ammecr1l
Amy1
Anapc13
Anapc2
Ank1
Ankfn1
Ankrd13d
Ankrd24
Anks1b
Ankzf1
Ano7
Api5
Apln
Arap1
Arf3
Arf5
Arfrp1
Arhgap36
Arhgef1
Arhgef25
Arl15
Arl6ip1
Armc2
Armcx5
Asap3
Atad3a
Ate1
Atf7
Atg16l2
Atg2a
Atp13a1
Atp1b1
Atp2b4
Atp5g2
Atp5k
Atp6v0d1
Atp6v1c2
B130024G19Rik
B230206H07Rik
B230219D22Rik
B2m
Bag5
Bbx
BC029722
BC030336
Bcas1
Bcl2l1
Bex2
Bmp4
Bmyc
Bnip3
Btbd7
C130074G19Rik
C4b
Cab39
Cacna2d2
Cacnb2
Cacng2
Cacng5
Cadps2
Calb2
Calcr
Calcrl
Cald1
Camk2n1
Cap2
Capn3
Cartpt
Casc4
Cbs
Cbx4
Cc2d1b
Ccar2
Ccdc136
Ccdc148
Ccdc163
Ccdc22
Ccdc34
Ccdc39
Ccdc55
Ccdc93
Cck
Cd81
Cdan1
Cdh4
Cdk17
Cdk5r1
Cdk5r2
Cdr1
Celf4
Celsr3
Cemip
Cep131
Cep164
Cep192
Cep250
Cep78
Cep85l
Cfap44
Cfap74
Cfdp1
Cfl1
Cflar
Chd3os
ChkbCpt1b
Chmp3
Chodl
Chrd
Chst1
Chst2
Chsy3
Chtf8
Ciz1
Clcn1
Clcn2
Clcn7
Cldn11
Cnksr2
Cnp2
Coch
Col16a1
Col5a2
Col6a1
Coq6
Coro6
Cox8a
Cplx2
Cpne7
Cpne9
Cpsf1
Cpsf3l
Crh
Crim1
Cryab
Crym
Csmd2
Csmd3
Csnk1e
Ctc1
Ctsf
Ctxn1
Cul5
Cul9
Cx3cr1
Cyb5r3
Cyp4f16
Cyp4f17
D030047H15Rik
D330050I16Rik
D430019H16Rik
Dact3
Dbpht2
Dbt
Dbx2
Dcaf11
Dclk2
Dcun1d2
Ddn
Ddx23
Ddx39
Ddx41
Ddx51
Def8
Dennd6b
Dgat2
Dgka
Dgkd
Dgkg
Dgkk
Dgkq
Dhx30
Dhx33
Dhx35
Dicer1
Dip2a
Dkk2
Dlgap2
Dlk1
Dlx1as
Dmp1
Dnajc8
Dnal1
Dnase1l2
Dnmt3a
Doc2g
Dock5
Dock9
Dpp7
Dpy30
Dpyd
Dpysl2
Dpysl4
Dtd1
Dus2
Dus3l
Dusp6
Dync1h1
Dync1i2
Dynlt1b
E330033B04Rik
E4f1
E530001F21Rik
Ebag9
Ece2
Edc4
Egr1
Egr4
Eid2
Eif2d
Eif2s3x
Eif5b
Elac2
Elavl1
Elavl3
Eml6
Enc1
Eps8l2
Erbb3
Ercc2
Erg
Ermn
Errfi1
Etfdh
Exph5
F930015N05Rik
Fah
Fam107a
Fam110b
Fam124a
Fam129b
Fam163b
Fam174a
Fam216b
Fam43a
Fam8a1
Far1os
Fbf1
Fbn1
Fbxl14
Fbxl16
Fbxo6
Fbxw11
Fdxr
Fgd3
Fgd4
Fgf14
Fibp
Fkbp1a
Flii
Flna
Flnb
Fmn2
Fmnl3
Fn3k
Fnbp1
Focad
Foxc1
Foxg1
Foxj1
Foxo1
Foxp4
Foxred1
Frat1
Fundc1
Fxyd6
Fzd10
Gabarapl1
Gabrb2
Gabre
Gabrq
Gal
Gan
Gapdh
Gba
Gda
Gdpd2
Gga3
Gjb1
Glb1l
Gldc
Glis3
Gls2
Gm13498
Gm13629
Gm15760
Gm17066
Gm2011
Gm2115
Gm28042
Gm38426
Gmppa
Gnal
Gnao1
Gng11
Gng4
Gnl3l
Golph3
Gpm6b
Gpr101
Gpt
Gpx3
Grb2
Grin1os
Grin2b
Grip2
Grm3
Gsr
Gtf2f2
Gtf2ird1
Gtf3c2
Gtpbp2
Gvin1
H1f0
H2afj
H2afx
Hap1
Haus5
Hdac10
Hdac3
Hdac6
Hectd3
Hhatl
Hid1
Hist1h1c
Hist1h1e
Hist2h2aa2
Hmga1-rs1
Hmgb3
Hmgxb3
Hnrnpa0
Hnrnpab
Hpcal4
Hps1
Hps4
Hrh3
Hs3st4
Hs6st2
Hsp90aa1
Hsp90ab1
Hspa2
Htr2a
Htr2c
Icmt
Id1
Id3
Idh3g
Ier5
Ift172
Igsf10
Ikbkb
Il11ra1
Ino80dos
Inpp5b
Inpp5k
Insm1
Ints3
Ipo4
Iqcg
Iqgap1
Irf2
Irf2bp2
Irf2bpl
Irf9
Irs4
Islr2
Itga10
Itga7
Itih3
Itm2c
Jkamp
Kantr
Kcna4
Kcnab3
Kcnc2
Kcnc3
Kcng4
Kcnh1
Kcnk2
Kcnt1
Kcnv1
Kctd12b
Kctd8
Kif13a
Kif21b
Kif3b
Kif7
Klhl17
Klhl34
Klk6
Kmt2b
Krt77
L1cam
L3mbtl1
Lair1
Lama5
Lamb2
Lamb3
Lars2
Ldhd
Lef1
Leng1
Lhfp
Lhfpl4
Lime1
Lmo4
Lonp1
Loxl3
Lpl
Lppr4
Lrp1
Lrrc16b
Lrrc45
Lrrc4b
Lrrc4c
Lrrtm1
Lss
Lyar
Lyrm4
Madd
Maf
Mag
Magel2
Mal
Mal2
Mamdc4
Man1a
Man2c1
Map2k1
Map4k2
Map4k4
Map7d2
Mapk11
Mapkbp1
Marcks
Marcksl1
Mars
Mbnl1
Mbnl2
Mbp
Mcc
Mccc1
Mcoln1
Mctp2
Mdfic
Mdn1
Mecp2
Med12
Med18
Med24
Mef2c
Megf6
Mettl17
Mgll
Miip
Minpp1
Mir376a
Mir377
Mir381
Mir382
Mir409
Mir453
Mir485
Mir487b
Mir541
Mir679
Mirg
Mlxip
Mms19
Mns1
Mob3b
Mon1b
Mpdz
Mphosph9
Mpped1
Mreg
Mrfap1
Mroh1
Msl1
Mt2
Mtdh
Mtmr11
Mtmr14
Mus81
Mutyh
Myadm
Mybbp1a
Myh6
Myl12b
Myo19
Myo1c
Myo1f
Myo9b
Mypop
Myt1l
Mzf1
Nadsyn1
Nanos1
Nap1l2
Nap1l3
Naprt
Nat14
Nav3
Nbas
Nbeal2
Ncapd2
Ncoa6
Ndfip1
Ndst2
Ndufa12
Nefh
Nefm
Neurl4
Ngb
Ngfrap1
Nipa2
Nkain3
Nkap
Nktr
Nle1
Nlgn2
Nlk
Nova2
Nphp3
Npr2
Nprl2
Nptxr
Npy2r
Nr2f2
Nrbp1
Nrbp2
Nrgn
Nrp2
Nrxn3
Nsa2
Nsg1
Nsun5
Nsun7
Ntm
Ntng1
Ntrk3
Nts
Nudt3
Nup205
Nup85
Nus1
Nxph2
Nynrin
Oaz1
Ogdhl
Olig1
Oprk1
Ormdl3
P4ha2
Pafah1b3
Paip2
Pan2
Pank4
Paqr9
Parp16
Pask
Pbx1
Pcdh17
Pcdh9
Pcdha12
Pcdhb17
Pcdhga6
Pcdhga9
Pcp4
Pcp4l1
Pcsk1n
Pcsk2
Pcyox1l
Pcyt2
Pdcd11
Pde1a
Pde6d
Pdia4
Pdpr
Pdss1
Pdxp
Pebp1
Peg10
Pfdn2
Pfdn4
Pfn1
Pfn2
Phactr1
Phka1
Phka2
Phlda1
Phyhip
Pi15
Pi4ka
Pianp
Pik3cd
Pik3r1
Pip4k2b
Pip5kl1
Pisd-ps1
Pisd-ps3
Pitpnm1
Pkd1
Pkp2
Pkp4
Pla2g3
Plcb4
Plcd1
Plcg1
Plekhd1
Plekhg1
Plekhg4
Plod3
Plxna3
Plxnb1
Plxnb2
Plxnb3
Pnck
Pnpla6
Pnpla7
Pnrc1
Polr3a
Pomt1
Pop1
Pot1b
Pou2f1
Pou2f2
Pou3f1
Ppip5k1
Ppp1r9b
Ppp2r2a
Ppp2r2c
Ppp4r1
Ppp6r2
Prdx1
Prelp
Prkce
Prkg1
Prmt8
Prox1
Prpf40b
Prrt2
Ptchd2
Ptges3
Ptma
Ptms
Ptpn23
Ptpn3
Ptrf
Purb
Purg
Pvalb
Pwp2
Pygm
Qars
Rab10
Rab11b
Rab11fip2
Rab27b
Rab37
Rab9b
Rabepk
Rad23a
Ramp3
Rap2b
Rapgef3
Rasa4
Rasgrp1
Rassf4
Rbfox1
Rbm10
Rbm11
Rbm47
Rdh11
Recql5
Reep3
Reep5
Rgl2
Rgs11
Rgs5
Rhbdf2
Rit2
Rmdn1
Rn45s
Rnf11
Rnf123
Rnf138
Rnf150
Rnf168
Rnf187
Rnf219
Rnf25
Rnf31
Rnu12
Robo3
Rora
Rplp2-ps1
Rps6kb2
Rraga
Rrbp1
Rrnad1
Rrp9
Rsad2
Rsrc1
Rtel1
Rtf1
Rtn1
Rtn3
Rttn
Rundc3b
Safb2
Sall1
Sall2
Samd5
Scamp1
Scamp3
Schip1
Scml4
Scn2b
Scn5a
Scrib
Sdc4
Sdhd
Sec14l5
Sec24c
Sec62
Sel1l3
Selk
Sema7a
Sepp1
Sept4
Sfi1
Sfmbt2
Sgpp2
Sgsm3
Sh3d19
Sh3rf1
Shkbp1
Shroom1
Sim1
Six3
Six4
Skiv2l
Skp1a
Slc13a4
Slc15a2
Slc16a2
Slc17a6
Slc17a7
Slc22a5
Slc25a27
Slc26a11
Slc27a3
Slc29a1
Slc2a4rg-ps
Slc2a6
Slc33a1
Slc35f3
Slc38a3
Slc39a2
Slc40a1
Slc4a3
Slco2a1
Slfn5
Slitrk5
Smim6
Smpd2
Smpd4
Snapc4
Sned1
Snora20
Snora44
Snph
Snx3
Snx32
Sod2
Sod3
Sorbs2os
Sowaha
Sox2
Sox4
Sox8
Sox9
Sp9
Spag5
Spata5
Spg7
Spin1
Spns2
Spock3
Spop
Spp1
Spred2
Srd5a3
Srgap1
Srpk3
Srrm2
Srsf11
Ssh3
Sst
St8sia2
St8sia3
Stab1
Stat2
Stim2
Stk36
Stk39
Stox2
Strip1
Stx5a
Stxbp2
Sugp1
Sumo1
Sumo3
Sv2c
Syn1
Syne3
Synpo2
Synpr
Szt2
Tac2
Tacr3
Taf3
Tagln3
Tanc1
Tas1r3
Tbk1
Tbl3
Tceal3
Tceal5
Tceal6
Tcf7l2
Tcirg1
Telo2
Tet2
Thada
Thbs3
Thsd7a
Thy1
Tia1
Tiam1
Tkfc
Tle2
Tle4
Tln1
Tm7sf2
Tma7
Tmbim6
Tmed9
Tmem158
Tmem185b
Tmem194b
Tmem215
Tmem47
Tmem86b
Tmod2
Tnfrsf21
Toe1
Tomm20
Tomm40
Tonsl
Top3a
Tpcn2
Tpgs1
Tpm2
Traf7
Trafd1
Trf
Trhde
Trhr
Tril
Trim36
Trim8
Trp53inp2
Trpm2
Trpv2
Tsc2
Tspan11
Tspan12
Tspan3
Tspan7
Tspyl1
Tspyl4
Ttc13
Ttll4
Tubgcp2
Tubgcp6
Tulp3
Tyk2
U2af1l4
Ubald2
Ubb
Ube2d1
Ube2e1
Ube2e2
Ubqln2
Ubr4
Ubxn4
Uckl1
Unc13b
Unc45a
Unc5d
Usp11
Usp19
Usp2
Usp46
Vamp1
Vamp2
Vapa
Vars2
Vash1
Vipr2
Vps16
Vps33b
Vps8
Vwa5b1
Wasf1
Wbp11
Wdr3
Wdr74
Wdr90
Wfs1
Wibg
Wnk4
Xkr8
Yeats4
Ywhae
Ywhag
Ywhah
Ywhaz
Zbtb24
Zbtb34
Zbtb37
Zbtb48
Zbtb7a
Zcchc12
Zcchc17
Zdbf2
Zfp438
Zfp467
Zfp503
Zfp568
Zfp598
Zfp703
Zfp729b
Zfp775
Zfp804a
Zfr
Zfyve19
Zfyve26
Zim1
Zmat3
Zmym3
Zrsr1
Zswim8
