# Supplementary material for: A gene expression atlas for different kinds of stress in the mouse brain
Source: Sci Data. 2020 Dec 16;7:437. doi: 10.1038/s41597-020-00772-z (PMC7744580; doi:10.1038/s41597-020-00772-z)
Supplement: Supplementary file 7 — Supplementary Table 7 [file 41597_2020_772_MOESM7_ESM.xlsx]

## Sheet: Foglio1
Supplementary Table 7: DEGs in Ventral Tegmental Area
A330023F24Rik
Adamts2
Adarb2
Adcyap1
Apod
Arl4d
Barhl1
Barhl2
Cacna1g
Cacna2d1
Cbln2
Cck
Cdh23
Chrm3
Chtop
Col11a1
Ctxn3
Ddit4
Dmp1
Ecel1
Egr1
Eif3j1
En2
Etnppl
Fhdc1
Fth1
Gm20605
Gpd1
Gpx3
Grm2
Hbb-b1
Hbb-bs
Hdc
Kcnab1
Lars2
Meg3
Nfkbia
Ngef
Nrxn1
Otof
Pacsin2
Pax6
Pcdhac1
Pitpnm3
Pitx2
Plac9a
Pmch
Rn45s
Rxfp1
Sap25
Scn5a
Sema3c
Sept6
Sim1
Tac2
Tbc1d24
Tcf7l2
Tmem254a
Zfp950
